# Supplementary material for: Dietary and nutritional interventions in children with cerebral palsy: A systematic literature review
Source: PLoS One. 2022 Jul 22;17(7):e0271993. doi: 10.1371/journal.pone.0271993 (PMC9307182; doi:10.1371/journal.pone.0271993)
Supplement: S1 Table — (XLSX) [file pone.0271993.s001.xlsx]

## Sheet: Planilha1
S1 Table. Detailed risk of bias assessment using Cochrane tool for assessing risk of bias in randomized trials (RoB 2).
Study	1.1	1.2	1.3	Risk-of-bias judgement	2.1	2.2	2.3	2.4	2.5	2.6	2.7	Risk-of-bias judgement	3.1	3.2	3.3	3.4	Risk-of-bias judgement	4.1	4.2	4.3	4.4	4.5	Risk-of-bias judgement	5.1	5.2	5.3	Risk-of-bias judgement
Brun, 2012	NI	Yes	No	Low	No	No	NA	NA	NA	Yes	NA	Low	Yes	NA	NA	NA	Low	No	No	PN	NA	NA	Low	NI	NI	NI	Some concerns
Fried, 1992	PY	PY	NI	Low	No	No	NA	NA	NA	PY	NA	Low	Yes	NA	NA	NA	Low	PN	PN	No	NA	NA	Low	NI	PN	PN	Some concerns
García-Contreras, 2020	Yes	Yes	PN	Low	No	No	NA	NA	NA	No	PY	High	PN	No	PY	PY	High	No	PN	No	NA	NA	Low	PN	PN	PN	Some concerns
Graham-Parker, 2001	NI	PY	NI	Low	PN	PN	NA	NA	NA	NI	PN	Some concerns	NI	No	Yes	PY	High	PY	PY	PN	NA	NA	High	NI	NI	NI	Some concerns
Hassanein, 2021	Yes	Yes	No	Low	No	No	NA	NA	NA	No	PN	Some concerns	No	No	PY	PN	Some concerns	No	No	PN	NA	NA	Low	NI	PN	PN	Some concerns
Khoshoo, 1996	NI	NI	No	Some concerns	NI	NI	NI	NA	NA	Yes	NA	Some concerns	Yes	NA	NA	NA	Low	PN	No	NI	PN	NI	Low	NI	NI	NI	Some concerns
Kilpinen, 2007	No	No	No	High	Yes	Yes	NI	NA	NA	Yes	NA	Some concerns	Yes	NA	NA	NA	Low	No	PN	Yes	No	NA	Low	NI	NI	NI	Some concerns
Leal-Martínez, 2020	PY	NI	Yes	High	PY	PY	PN	NA	NA	PY	NA	Low	Yes	NA	NA	NA	Low	PN	PN	No	NA	NA	Low	PN	PN	PN	Some concerns
LEROY, 2015	Yes	Yes	PN	Low	No	No	NA	NA	NA	PY	NA	Low	No	No	PN	NA	Low	PN	No	No	NA	NA	Low	NI	NI	NI	Some concerns
Miyazawa, 2008	NI	Yes	NI	Low	No	No	NA	NA	NA	PY	NA	Low	Yes	NA	NA	NA	Low	PN	No	No	NA	NA	Low	NI	NI	NI	Some concerns
Mlinda, 2018	Yes	No	PN	Some concerns	Yes	Yes	NI	NA	NA	PY	NA	Some concerns	PY	NA	NA	NA	Low	PN	PN	Yes	PN	NA	Low	NI	NI	NI	Some concerns
Omar, 2021	Yes	Yes	No	Low	Yes	Yes	PN	NA	NA	No	PN	Some concerns	Yes	NA	NA	NA	Low	PN	PN	PY	PN	NA	Low	PN	PY	PN	High
Patrick, 1986	NI	NI	PN	Some concerns	NI	NI	NI	NI	NA	PY	NA	Some concerns	Yes	NA	NA	NA	Low	PN	PN	NI	NI	NI	High	NI	NI	NI	Some concerns
Savage, 2012	NI	Yes	No	Some concerns	No	No	NA	NA	NA	PY	NA	Low	PY	NA	NA	NA	Low	PN	No	No	NA	NA	Low	NI	NI	NI	Some concerns
Sevilla, 2018	NI	NI	PY	Some concerns	NI	NI	NI	NA	NA	PY	NA	Some concerns	PY	NA	NA	NA	Low	PN	No	NI	PN	NI	Low	NI	NI	NI	Some concerns
Notes: NA, not available; NI, not informed; PN, probable no; PY, probable yes.
