# Supplementary material for: Dietary and nutritional interventions in children with cerebral palsy: A systematic literature review
Source: PLoS One. 2022 Jul 22;17(7):e0271993. doi: 10.1371/journal.pone.0271993 (PMC9307182; doi:10.1371/journal.pone.0271993)
Supplement: S2 Table — (XLSX) [file pone.0271993.s002.xlsx]

## Sheet: review_95766_excluded_csv_20210
S2 Table. References excluded after full-text evaluation and respective reasons.
Title	Authors	Published Year	Journal	Volume	Issue	Pages	Accession Number	DOI	Exclusion reason
Concordância entre os métodos de avaliação nutricional em crianças e adolescentes com paralisia cerebral	Mota, Marília Alonso	2010							Observational study;
Influência do comprometimento funcional orofacial no estado nutricional de crianças e adolescentes com paralisia cerebral	Pinto, Vanessa Vieira	2013							Observational study;
Consumo alimentar, avaliação do peso e da composição corporal: um estudo em crianças com paralisia cerebral	HOLANDA, Lidiana de Souza	2017							Observational study;
Perfil Antropométrico e Consumo Alimentar de Crianças com Paralisia Cerebral	Silva, Bruna Nolasco Siqueira	2015							Observational study;
Atividade sedentária, atividade física e estado nutricional de crianças com paralisia cerebral	FIRMINO, Raíne Costa Borba	2018							Observational study;
AVALIAÇO DO ESTADO NUTRICIONAL DE CRIANÇAS COM DISFAGIA POR PARALISIA CEREBRAL	Linhares, Francisca Márcia Pereira	2004							Observational study;
Avaliação nutricional, anemia ferropriva e distúrbios digestivos em crianças com paralisia cerebral grave	Caramico, Deise Cristina Oliva [UNIFESP	2010							Observational study;
Avaliação dos níveis de vitamina D em crianças e adolescentes com paralisia cerebral	Ferreira, Marcela Almeida Linden	2018							Observational study;
Avaliação nutricional antropometrica de crianças com paralisia cerebral	Caram, Ana Lucia Alves	2006							Observational study;
Associação da função motora grossa com disfagia, estado nutricional e qualidade de vida de crianças e adolescentes com paralisia cerebral	Gomes, Aline Freitas	2018							Observational study;
The effect of different dietary structure on gastrointestinal dysfunction in children with cerebral palsy and epilepsy based on gut microbiota.	Huang, Congfu; Li, Xiuyun; Wu, Liping; Wu, GenFeng; Wang, Peiqin; Peng, Yuanping; Huang, Shuyuan; Yang, Zhenyu; Dai, Wenkui; Ge, Lan; Lyu, Yansi; Wang, Linlin; Zhang, Anquan	2021	Brain Dev	43	2	192-199		10.1016/j.braindev.2020.09.013	Observational study;
Dose, timing, and source of protein intake of young people with spastic cerebral palsy.	Anker-van der Wel, Ieke; Smorenburg, Ana R. P.; de Roos, Nicole M.; Verschuren, Olaf	2020	Disabil Rehabil	42	15	2192-2197		10.1080/09638288.2018.1558291	Observational study;
Feeding problems in children with cerebral palsy.	Gangil A.; Patwari AK.; Aneja S.; Ahuja B.; Anand VK.	2001	Indian pediatrics	38	8	839-46			Not a randomized controled trial;
Growth response to enteral feeding by children with cerebral palsy.	Sanders KD.; Cox K.; Cannon R.; Blanchard D.; Pitcher J.; Papathakis P.; Varella L.; Maughan R.		JPEN. Journal of parenteral and enteral nutrition	14	1	23-6		10.1177/014860719001400123	Not a randomized controled trial;
Nutrition of patients with severe neurologic impairment	Orel, Anija; Homan, Matjaz; Blagus, Rok; Benedik, Evgen; Orel, Rok; Mis, Natasa Fidler	2018	RADIOLOGY AND ONCOLOGY	52	1	83-89		10.1515/raon-2017-0060	Not a randomized controled trial;
An exploratory study of sodium, potassium, and fluid nutrition status of tube-fed nonambulatory children with severe cerebral palsy	McGowan, Joan Elizabeth; Fenton, Tanis R.; Wade, Andrew William; Branton, Jodi Lynn; Robertson, Marli	2012	APPLIED PHYSIOLOGY NUTRITION AND METABOLISM-PHYSIOLOGIE APPLIQUEE NUTRITION ET METABOLISME	37	4	715-723		10.1139/H2012-050	Not a randomized controled trial;
Impact of malnutrition on gastrointestinal disorders and gross motor abilities in children with cerebral palsy.	Campanozzi A.; Capano G.; Miele E.; Romano A.; Scuccimarra G.; Del Giudice E.; Strisciuglio C.; Militerni R.; Staiano A.	2007	Brain & development	29	1	25-9		10.1016/j.braindev.2006.05.008	Not a randomized controled trial;
The Effect of the Inability to Intake Chewable Food Texture on Growth, Dietary Intake and Feeding Behaviors of Children with Cerebral Palsy	Arslan, Selen Serel; Ilgaz, Fatma; Demir, Numan; Karaduman, Aynur Ayse	2018	JOURNAL OF DEVELOPMENTAL AND PHYSICAL DISABILITIES	30	2	205-214		10.1007/s10882-017-9580-y	Not a randomized controled trial;
Effect of the Protein Composition on the Gastric Emptying Rate in Children With Cerebral Paresis	Ullevaal University Hospital	2006							Not a randomized controled trial;
The Relationship of Bone Strength and Fitness Training in Children With Cerebral Palsy	NCT01378442,	2011					CN-01487144		Did not evaluated a nutritional or dietary intervention;
Clinical research of Yunpi prescription in treating cerebral palsy combined with malnutrition	Han, L; Shang, Q	2015		30	11	1653â€1655	CN-01436151		Did not evaluated a nutritional or dietary intervention;
The Effects of Neurodevelopmental Therapy on Feeding and Swallowing Activities in Children With Cerebral Palsy.	Marmara University	2020							Did not evaluated a nutritional or dietary intervention;
Effect of multifibre mixture with prebiotic components on bifidobacteria and stool pH in tube-fed children	Guimber, Dominique; Bourgois, Beatrice; Beghin, Laurent; Neuville, Sebastien; Pernes, Philippe; Ben Amor, Kaouther; Goedhart, Annemiek; Sijben, John; Knol, Jan; Gottrand, Frederic	2010	BRITISH JOURNAL OF NUTRITION	104	10	1514-1522		10.1017/S0007114510002461	Population do not present cerebral palsy;
Energy expenditure in children with cerebral palsy and moderate / severe malnutrition during nutritional recovery.	García-Contreras AA.; Vásquez-Garibay EM.; Romero-Velarde E.; Ibarra-Gutierrez AI.; Troyo-Sanroman R.	2015	Nutricion hospitalaria	31	5	2062-9		10.3305/nh.2015.31.5.8588	Population do not present cerebral palsy;
Effect research of nursing intervention on improving the diet behavior and promoting the growth and development of children with high risk of cerebral palsy	Cheng, Q X	2016		32	22	163â€164	CN-01927238		Population do not present cerebral palsy;
CONTROLLED, RANDOMIZED, BLIND CLINICAL TRIAL OF EFFECT OF A NUTRITIONAL SUPPORT SYSTEM (DIET, SUPPLEMENTS AND PROBIOTIC) FOR IMPROVING GROSS MOTOR FUNCTION IN CEREBRAL PALSY	Leal-Martinez, Fernando	2019							Register from a study already published (and included as publication);
Efficacy of the Supplementation With a Symbiotic, a Prebiotic and a Probiotic to Produce a Beneficial Effect on the Intestinal Microbiota and on the Characteristics of Feces in Children With Cerebral Palsy (CP) and Chronic Constipation	Contreras, Andrea Garcia	2018							Register from a study already published (and included as publication);
Effect of a Nutritional Support System for Improving Gross Motor Function in Cerebral Palsy	NCT03933709,	2019					CN-01931738		Register from a study already published (and included as publication);
The Effects of 10-week Leucine Supplementation on Muscle Growth, Body Composition, Metabolism, Inflammation and Wellbeing of Adolescents and Young Adults With Cerebral Palsy	St Mary's University College	2018							Age range not 2-12 years old;
Noncoagulating Enteral Formula Can Empty Faster From the Stomach: A Double-Blind, Randomized Crossover Trial Using Magnetic Resonance Imaging	Kuyumcu, Sena; Menne, Dieter; Curcic, Jelena; Goetze, Oliver; Klebach, Marianne; Abrahamse, Evan; Hofman, Zandrie; Fried, Michael; Schwizer, Werner; Steingoetter, Andreas	2015	JOURNAL OF PARENTERAL AND ENTERAL NUTRITION	39	5	544-551		10.1177/0148607114528981	Age range not 2-12 years old;
